# Supplementary material for: Modulation by Phosphonium Ions of the Activity of Mitotropic Agents Based on the Chemiluminescence of Luminols
Source: Molecules. 2022 Feb 12;27(4):1245. doi: 10.3390/molecules27041245 (PMC8877776; doi:10.3390/molecules27041245)
Supplement: Supplementary file 1 [file molecules-27-01245-s001.zip]

Archive with 1 entries (1 files):
- molecules-1583812-supplementary.pdf
